# Supplementary material for: Stability Studies of Clonazepam 2.5 mg/mL Oral Solution and 1 mg/mL Parenteral Solution in Pre-Filled Polypropylene Syringes
Source: Pharmaceutics. 2025 Oct 7;17(10):1302. doi: 10.3390/pharmaceutics17101302 (PMC12567341; doi:10.3390/pharmaceutics17101302)
Supplement: Supplementary file 1 [file pharmaceutics-17-01302-s001.zip]

Archive with 1 entries (1 files):
- pharmaceutics-3857192-supplementary.pdf
